# Supplementary material for: Fabrication of Cu2ZnSnS4 Light Absorber Using a Cost-Effective Mechanochemical Method for Photovoltaic Applications
Source: Materials (Basel). 2022 Feb 24;15(5):1708. doi: 10.3390/ma15051708 (PMC8911092; doi:10.3390/ma15051708)
Supplement: Supplementary file 1 [file materials-15-01708-s001.zip]

Archive with 1 entries (1 files):
- materials-1591455-supplementary.pdf
